# Supplementary material for: The Value of MRI-Based Radiomics in Predicting the Pathological Nodal Status of Rectal Cancer: A Systematic Review and Meta-Analysis
Source: Bioengineering (Basel). 2025 Jul 21;12(7):786. doi: 10.3390/bioengineering12070786 (PMC12292859; doi:10.3390/bioengineering12070786)
Supplement: Supplementary file 1 [file bioengineering-12-00786-s001.zip]

Archive with 6 entries (6 files):
- Supplementary File 6.xlsx
- Supplementary File 5.pdf
- Supplementary File 1.pdf
- Supplementary File 2.pdf
- Supplementary File 3.pdf
- Supplementary File 4.pdf
