# Supplementary material for: The Value of MRI-Based Radiomics in Predicting the Pathological Nodal Status of Rectal Cancer: A Systematic Review and Meta-Analysis
Source: Bioengineering (Basel). 2025 Jul 21;12(7):786. doi: 10.3390/bioengineering12070786 (PMC12292859; doi:10.3390/bioengineering12070786)
Supplement: Supplementary file 1 [file bioengineering-12-00786-s001.zip › Supplementary File 6.xlsx]

## Sheet: IDH
Domain 1: Patient selection						Domain 2: Index Test				Domain 3: Reference Standard					Domain 4: Flow and timing
Study (year)	1) Was a consecutive or random sample of patients enrolled?	2) Was a case-control design avoided?	3) Did the study avoid inappropriate exclusions?	Risk of bias Could the selection of patients have introduced bias? (based on 1-4)	Concerns regarding applicability Are there concerns that the included patients do not match the review question? (based on i, ii, iii and iv)	1) Describe the index test and how it was conducted and interpreted	2) Were the index test results interpreted without knowledge of the results of the reference standard?	Risk of bias Could the conduct or interpretation of the index test have introduced bias? (based on 1) and 2))	Concerns regarding applicability Is there concern that the index test, its conduct, or interpretation differ from the review question?	1) Describe the reference standard and how it was conducted and interpreted	2) Is the reference standard likely to correctly classify the target condition?	3) Were the reference standard results interpreted without knowledge of the results of the index test?	Risk of bias Could the reference standard, its conduct or its interpretation have introduced bias? (from 2) and 3))	Concerns regarding applicability Are there concerns that the target condiction as defined by the reference standard does not match the review question?	Describe any patients who did not receive the index test and/or reference standard	1) Was there an appropriate interval between index test(s) and reference standard?	2) Did all patients receive a reference standard?	3) Did all patients receive the same reference standard?	4) Were all patients included in the analysis?	Risk of bias Could the patient flow have introduced bias?
Fang et al. (2023)	Yes	Yes	Yes	Low	Low	Radiomic model	Yes	Unclear	Low	Pathological	Yes	Yes	Low	Low	No	Yes	Yes	Yes	Yes	Low
Jia et al.(2022)	Yes	Yes	Yes	Low	Low	Radiomic model	Unclear	Unclear	Low	Pathological	Yes	Yes	Low	Low	No	Yes	Yes	Yes	Yes	Low
Li et al. (2021)	Yes	Yes	Yes	Low	Low	Radiomic nomogram	Unclear	Unclear	Low	Pathological	Yes	Yes	Low	Low	No	Yes	Yes	Yes	Yes	Low
Li et al. (2023)¹	Yes	Yes	Yes	Low	Low	Model based on radiomic and clinical variables	Unclear	Unclear	Low	Pathological	Yes	Yes	Low	Low	No	Yes	Yes	Yes	Yes	Low
Li et al. (2023)²	Yes	Yes	Yes	Low	Low	Radiomic model	Low	Low	Low	Pathological	Yes	Yes	Low	Low	No	Yes	Yes	Yes	Yes	Low
Liu et al. (2021)	Yes	Yes	Yes	Low	Low	Radiomic model	Unclear	Unclear	Low	Pathological	Yes	Yes	Low	Low	No	Yes	Yes	Yes	Yes	Low
Meng et al. (2019)	Yes	Yes	Yes	Low	Low	Radiomic model	Unclear	Unclear	Low	Pathological + HER-2, Ki-67, KRAS mutation	Yes	Yes	Low	Low	Yes	Yes	Unclear	Unclear	No	High (temporal split of datasets)
Niu et al. (2023)	Yes	Yes	Yes	Low	Low	Radiomic model	Yes	Low	Low	Pathological	Yes	Yes	Low	Low	No	Yes	Yes	Yes	Yes	Low
Song et al. (2022)	Yes	Yes	Yes	Low	Low	Radiomic model HR-T2WI	Unclear	Unclear	Low	Pathological	Yes	Yes	Low	Low	No	Yes	Yes	Yes	Yes	Low
Wei et al. (2023)	Yes	Yes	Yes	Low	Low	Radiomic model	Unclear	Unclear	Low	Pathological	Yes	Yes	Low	Low	No	Yes	Yes	Yes	Yes	Low
Yan et al. (2024)	Yes	Yes	Yes	Low	Low	Radiomic model	Unclear	Unclear	Low	Pathological	Yes	Yes	Low	Low	No	Yes	Yes	Yes	Yes	Low
Yang et al. (2021)	Yes	Yes	Yes	Low	Low	Radiomic model	Yes	Low	Low	Pathological	Yes	Yes	Low	Low	No	Yes	Yes	Yes	Yes	Low
Yang et al. (2024)	Yes	Yes	Yes	Low	Low	Nomogram that integrates clinical and radiomic variables	Yes	Low	Low	Pathological	Yes	Yes	Low	Low	No	Yes	Yes	Yes	Yes	Low
Ye et al. (2024)	Yes	Yes	Yes	Low	Low	Radiomic model	Unclear	Unclear	Low	Pathological	Yes	Yes	Low	Low	No	Yes	Yes	Yes	Yes	Low
Zhou et al. (2020)	Yes	Yes	Yes	Low	Low	Radiomic model	Unclear	Unclear	Low	Pathological	Yes	Yes	Low	Low	No	Yes	Yes	Yes	Yes	Low
Zhu et al. (2019)	Yes	Yes	Yes	Low	Low	Radiomic model	Yes	Low	Low	Pathological	Yes	Yes	Low	Low	No	Yes	Yes	Yes	Yes	Low

## Sheet: Papers by cat
All
Study
Choi 2019
Cindil 2021
Guo 2021
Hempel 2020
Kickingereder 2015
Song 2021
Wu 2020
Zhang 2020
II
Paper and Year
Choi 2019
Hempel 2020
Tan 2016
iii
Study
Tan 2016
Wu 2020
iv
Study
Tan 2016
Wu 2020
1p19q
Paper and Year
Brendle 2020
Hempel 2017
Lee 2019
Yang 2020
